# Supplementary material for: A Study on Traceable Oxygen-Releasing Microspheres in Combination with Bone Marrow Mesenchymal Stem Cells to Enhance Skin Wound Healing
Source: Int J Mol Sci. 2026 May 29;27(11):4916. doi: 10.3390/ijms27114916 (PMC13256253; doi:10.3390/ijms27114916)
Supplement: Supplementary file 1 [file ijms-27-04916-s001.zip]

Archive with 1 entries (1 files):
- ijms-4283214-supplementary.pdf
